# Supplementary material for: Multi-Omics Identification of Biomarkers for High-Altitude Pulmonary Hypertension
Source: J Cardiovasc Dev Dis. 2026 Apr 30;13(5):195. doi: 10.3390/jcdd13050195 (PMC13207707; doi:10.3390/jcdd13050195)
Supplement: Supplementary file 1 [file jcdd-13-00195-s001.zip]

Archive with 22 entries (19 files):
- jcdd-4147863-supplementary.pdf
- Supplementary Tables/
- Supplementary Tables/.DS_Store
- Supplementary Tables/Supplementary Table S1.csv
- Supplementary Tables/Supplementary Table S2.csv
- Supplementary Tables/Supplementary Table S3.csv
- Supplementary Tables/Supplementary Table S4.csv
- Supplementary Tables/Supplementary Table S5.csv
- Supplementary Tables/Supplementary Table S6.csv
- Supplementary Tables/Supplementary Table S7.csv
- Supplementary Tables/Supplementary Table S8.csv
- __MACOSX/
- __MACOSX/Supplementary Tables/
- __MACOSX/Supplementary Tables/._.DS_Store
- __MACOSX/Supplementary Tables/._Supplementary Table S1.csv
- __MACOSX/Supplementary Tables/._Supplementary Table S2.csv
- __MACOSX/Supplementary Tables/._Supplementary Table S3.csv
- __MACOSX/Supplementary Tables/._Supplementary Table S4.csv
- __MACOSX/Supplementary Tables/._Supplementary Table S5.csv
- __MACOSX/Supplementary Tables/._Supplementary Table S6.csv
- __MACOSX/Supplementary Tables/._Supplementary Table S7.csv
- __MACOSX/Supplementary Tables/._Supplementary Table S8.csv
