# Supplementary material for: Multi-Omics Identification of Biomarkers for High-Altitude Pulmonary Hypertension
Source: J Cardiovasc Dev Dis. 2026 Apr 30;13(5):195. doi: 10.3390/jcdd13050195 (PMC13207707; doi:10.3390/jcdd13050195)
Supplement: Supplementary file 1 [file jcdd-13-00195-s001.zip › Supplementary Tables/Supplementary Table S4.csv]

id.exposure	id.outcome	outcome	exposure	method	Q	Q_df	Q_pval
SERPINE2	PAH	PAH	SERPINE2	MR Egger	33.11755985	31	0.364158386
SERPINE2	PAH	PAH	SERPINE2	Inverse variance weighted	33.24345188	32	0.406463055
