# Supplementary material for: Multi-Omics Identification of Biomarkers for High-Altitude Pulmonary Hypertension
Source: J Cardiovasc Dev Dis. 2026 Apr 30;13(5):195. doi: 10.3390/jcdd13050195 (PMC13207707; doi:10.3390/jcdd13050195)
Supplement: Supplementary file 1 [file jcdd-13-00195-s001.zip › Supplementary Tables/Supplementary Table S5.csv]

SNP	effect_allele.exposure	other_allele.exposure	effect_allele.outcome	other_allele.outcome	beta.exposure	beta.outcome	eaf.exposure	eaf.outcome	remove	palindromic	ambiguous	id.outcome	outcome	se.outcome	pval.outcome	exposure	id.exposure	se.exposure	pval.exposure	action	SNP_index	mr_keep	samplesize.outcome
rs10184062	C	G	C	G	-0.27755854	-0.004626282	0.24910396	0.256817	FALSE	TRUE	FALSE	PAH	PAH	0.040377	0.911975	SERPINE2	SERPINE2	0.051516048	1.11E-07	2	1	TRUE	NA
rs10194024	A	C	A	C	-0.3370551	0.023786837	0.4327957	0.555666	FALSE	FALSE	FALSE	PAH	PAH	0.035914	0.512689	SERPINE2	SERPINE2	0.04239617	1.30E-14	2	1	TRUE	NA
rs12478391	A	C	A	C	-0.60070384	0.012387951	0.019713262	0.021337	FALSE	FALSE	FALSE	PAH	PAH	0.150433	0.943743	SERPINE2	SERPINE2	0.150657738	7.71E-05	2	1	TRUE	NA
rs12694627	T	C	T	C	-0.2190178	0.041985158	0.30017918	0.701224	FALSE	FALSE	FALSE	PAH	PAH	0.039673	0.288223	SERPINE2	SERPINE2	0.046929354	3.95E-06	2	1	TRUE	NA
rs13011032	A	C	A	C	0.2701743	-0.012620302	0.15143369	0.154823	FALSE	FALSE	FALSE	PAH	PAH	0.047598	0.803162	SERPINE2	SERPINE2	0.060940573	1.15E-05	2	1	TRUE	NA
rs13014110	T	G	T	G	0.26848894	-0.017970507	0.33691755	0.34543	FALSE	FALSE	FALSE	PAH	PAH	0.035799	0.634661	SERPINE2	SERPINE2	0.04520806	5.45E-09	2	1	TRUE	NA
rs13014681	A	C	A	C	0.3038511	0.04623452	0.123655915	0.124599	FALSE	FALSE	FALSE	PAH	PAH	0.054627	0.400744	SERPINE2	SERPINE2	0.065419278	4.39E-06	2	1	TRUE	NA
rs13022726	C	T	C	T	0.26619908	-0.009980641	0.13530466	0.140038	FALSE	FALSE	FALSE	PAH	PAH	0.049814	0.850539	SERPINE2	SERPINE2	0.062577124	2.52E-05	2	1	TRUE	NA
rs2438171	G	T	G	T	-0.17496286	-0.071496002	0.4722222	0.4775	FALSE	FALSE	FALSE	PAH	PAH	0.102674	0.565052	SERPINE2	SERPINE2	0.04316772	5.88E-05	2	1	TRUE	NA
rs282249	A	G	A	G	0.28856653	0.034941378	0.23297492	0.232886	FALSE	FALSE	FALSE	PAH	PAH	0.042415	0.413144	SERPINE2	SERPINE2	0.049726479	1.17E-08	2	1	TRUE	NA
rs282257	A	G	A	G	-0.2609112	0.002387148	0.35573477	0.635127	FALSE	FALSE	FALSE	PAH	PAH	0.036078	0.948998	SERPINE2	SERPINE2	0.044129504	6.34E-09	2	1	TRUE	NA
rs282258	C	T	C	T	-0.3198218	0.008707975	0.42114693	0.575949	FALSE	FALSE	FALSE	PAH	PAH	0.035605	0.811809	SERPINE2	SERPINE2	0.042776202	3.56E-13	2	1	TRUE	NA
rs34497649	A	G	A	G	0.27618673	0.031892001	0.15143369	0.153351	FALSE	FALSE	FALSE	PAH	PAH	0.064769	0.633798	SERPINE2	SERPINE2	0.058962326	3.65E-06	2	1	TRUE	NA
rs4550662	C	G	C	G	0.24172895	-0.004998472	0.36290324	0.374048	FALSE	TRUE	FALSE	PAH	PAH	0.035841	0.893527	SERPINE2	SERPINE2	0.044536863	9.01E-08	2	1	TRUE	NA
rs4673085	A	G	A	G	0.28848195	-0.015894653	0.16039427	0.164808	FALSE	FALSE	FALSE	PAH	PAH	0.046413	0.748036	SERPINE2	SERPINE2	0.057986456	9.06E-07	2	1	TRUE	NA
rs4674860	T	C	T	C	0.31225944	0.011457116	0.4408602	0.447713	FALSE	FALSE	FALSE	PAH	PAH	0.035558	0.753096	SERPINE2	SERPINE2	0.042502913	8.59E-13	2	1	TRUE	NA
rs4674862	T	A	T	A	0.31984168	0.002292371	0.24283154	0.239474	FALSE	TRUE	FALSE	PAH	PAH	0.040965	0.95706	SERPINE2	SERPINE2	0.049106841	1.83E-10	2	1	TRUE	NA
rs6436459	T	C	T	C	0.31489918	-0.00534526	0.22759856	0.23203	FALSE	FALSE	FALSE	PAH	PAH	0.041274	0.901682	SERPINE2	SERPINE2	0.05266055	4.32E-09	2	1	TRUE	NA
rs6742620	C	T	C	T	0.20422985	-0.054152114	0.3091398	0.309783	FALSE	FALSE	FALSE	PAH	PAH	0.035908	0.16917	SERPINE2	SERPINE2	0.0474221	2.00E-05	2	1	TRUE	NA
rs68066031	C	T	C	T	-0.47016987	0.048041312	0.2392473	0.233415	FALSE	FALSE	FALSE	PAH	PAH	0.043582	0.26749	SERPINE2	SERPINE2	0.046917596	1.28E-21	2	1	TRUE	NA
rs7566640	T	C	T	C	-0.30758825	0.023467472	0.24193549	0.755494	FALSE	FALSE	FALSE	PAH	PAH	0.055131	0.680097	SERPINE2	SERPINE2	0.051026777	3.28E-09	2	1	TRUE	NA
rs7584132	A	G	A	G	-0.25883034	0.00831434	0.16397852	0.832631	FALSE	FALSE	FALSE	PAH	PAH	0.046883	0.864565	SERPINE2	SERPINE2	0.059125046	1.47E-05	2	1	TRUE	NA
rs7590948	A	G	A	G	-0.32522428	0.042842991	0.44892472	0.542923	FALSE	FALSE	FALSE	PAH	PAH	0.036667	0.239133	SERPINE2	SERPINE2	0.042103584	6.43E-14	2	1	TRUE	NA
rs76338368	A	G	A	G	-0.24461043	-0.005689153	0.20698924	0.212255	FALSE	FALSE	FALSE	PAH	PAH	0.042264	0.897984	SERPINE2	SERPINE2	0.053020107	5.07E-06	2	1	TRUE	NA
