# Supplementary material for: Multi-Omics Identification of Biomarkers for High-Altitude Pulmonary Hypertension
Source: J Cardiovasc Dev Dis. 2026 Apr 30;13(5):195. doi: 10.3390/jcdd13050195 (PMC13207707; doi:10.3390/jcdd13050195)
Supplement: Supplementary file 1 [file jcdd-13-00195-s001.zip › Supplementary Tables/Supplementary Table S6.csv]

SNP	effect_allele.exposure	other_allele.exposure	effect_allele.outcome	other_allele.outcome	beta.exposure	beta.outcome	eaf.exposure	eaf.outcome	remove	palindromic	ambiguous	id.outcome	outcome	se.outcome	pval.outcome	exposure	id.exposure	se.exposure	pval.exposure	action	SNP_index	mr_keep	samplesize.outcome
rs111240759	T	C	T	C	-0.4035	0.034104764	NA	0.02361	FALSE	FALSE	FALSE	PAH	PAH	0.113679	0.782817	SERPINE2	SERPINE2	0.0862	2.88E-06	2	1	TRUE	NA
rs111983953	A	G	A	G	-0.2577	-0.217324266	NA	0.046322	FALSE	FALSE	FALSE	PAH	PAH	0.069264	0.021176	SERPINE2	SERPINE2	0.056	4.07E-06	2	1	TRUE	NA
rs116598593	T	C	T	C	0.4056	-0.317633759	NA	0.985479	FALSE	FALSE	FALSE	PAH	PAH	0.232491	0.122367	SERPINE2	SERPINE2	0.0915	9.33E-06	2	1	TRUE	NA
rs11676684	T	C	T	C	-0.2528	-0.000931434	NA	0.213188	FALSE	FALSE	FALSE	PAH	PAH	0.042372	0.983214	SERPINE2	SERPINE2	0.0308	2.29E-16	2	1	TRUE	NA
rs12318083	A	C	A	C	0.2473	-0.172100331	NA	0.960852	FALSE	FALSE	FALSE	PAH	PAH	0.14023	0.199928	SERPINE2	SERPINE2	0.0556	8.71E-06	2	1	TRUE	NA
rs12465316	T	G	T	G	0.1934	-0.026188957	NA	0.917209	FALSE	FALSE	FALSE	PAH	PAH	0.059369	0.68659	SERPINE2	SERPINE2	0.0434	8.13E-06	2	1	TRUE	NA
rs13175381	A	G	A	G	0.1491	0.01079809	NA	0.830762	FALSE	FALSE	FALSE	PAH	PAH	0.045398	0.822318	SERPINE2	SERPINE2	0.0327	5.13E-06	2	1	TRUE	NA
rs13393673	A	G	A	G	-0.2277	0.057294423	NA	0.791592	FALSE	FALSE	FALSE	PAH	PAH	0.040457	0.200401	SERPINE2	SERPINE2	0.031	2.09E-13	2	1	TRUE	NA
rs140405039	T	C	T	C	-0.3822	-0.032768056	NA	0.024127	FALSE	FALSE	FALSE	PAH	PAH	0.103837	0.785605	SERPINE2	SERPINE2	0.083	4.07E-06	2	1	TRUE	NA
rs140971415	T	C	T	C	0.4281	-0.000858368	NA	0.018321	FALSE	FALSE	FALSE	PAH	PAH	0.162282	0.996494	SERPINE2	SERPINE2	0.097	1.00E-05	2	1	TRUE	NA
rs1446001	T	C	T	C	0.1261	-0.057932059	NA	0.743952	FALSE	FALSE	FALSE	PAH	PAH	0.041927	0.159529	SERPINE2	SERPINE2	0.0283	8.51E-06	2	1	TRUE	NA
rs1530019	T	C	T	C	0.2008	-0.014131676	NA	0.160977	FALSE	FALSE	FALSE	PAH	PAH	0.047945	0.775744	SERPINE2	SERPINE2	0.0343	4.79E-09	2	1	TRUE	NA
rs186869820	A	G	A	G	-0.3704	0.111960786	NA	0.029633	FALSE	FALSE	FALSE	PAH	PAH	0.149832	0.471241	SERPINE2	SERPINE2	0.0738	5.13E-07	2	1	TRUE	NA
rs2402092	T	C	T	C	-0.3574	0.09028576	NA	0.027552	FALSE	FALSE	FALSE	PAH	PAH	0.147995	0.565524	SERPINE2	SERPINE2	0.0801	8.13E-06	2	1	TRUE	NA
rs282258	T	C	T	C	0.2286	-0.008707975	NA	0.424051	FALSE	FALSE	FALSE	PAH	PAH	0.035605	0.811809	SERPINE2	SERPINE2	0.025	6.31E-20	2	1	TRUE	NA
rs4674836	A	G	A	G	0.1313	0.021700825	NA	0.616871	FALSE	FALSE	FALSE	PAH	PAH	0.036619	0.559182	SERPINE2	SERPINE2	0.0255	2.69E-07	2	1	TRUE	NA
rs511753	A	G	A	G	-0.2831	-0.135037757	NA	0.035324	FALSE	FALSE	FALSE	PAH	PAH	0.108566	0.198147	SERPINE2	SERPINE2	0.063	6.92E-06	2	1	TRUE	NA
rs56690675	A	G	A	G	0.1947	-0.030497353	NA	0.09433	FALSE	FALSE	FALSE	PAH	PAH	0.057008	0.625289	SERPINE2	SERPINE2	0.0406	1.62E-06	2	1	TRUE	NA
rs60561239	A	G	A	G	-0.1508	0.030289603	NA	0.169452	FALSE	FALSE	FALSE	PAH	PAH	0.047288	0.528662	SERPINE2	SERPINE2	0.0335	6.76E-06	2	1	TRUE	NA
rs6503581	A	G	A	G	0.1652	-0.005251188	NA	0.846474	FALSE	FALSE	FALSE	PAH	PAH	0.04765	0.915915	SERPINE2	SERPINE2	0.0342	1.35E-06	2	1	TRUE	NA
rs6742620	T	C	T	C	-0.1678	0.054152114	NA	0.690217	FALSE	FALSE	FALSE	PAH	PAH	0.035908	0.16917	SERPINE2	SERPINE2	0.0272	6.92E-10	2	1	TRUE	NA
rs68066031	T	C	T	C	0.4261	-0.048041312	NA	0.766585	FALSE	FALSE	FALSE	PAH	PAH	0.043582	0.26749	SERPINE2	SERPINE2	0.0297	1.07E-46	2	1	TRUE	NA
rs73191586	A	G	A	G	0.152	-0.078282674	NA	0.14498	FALSE	FALSE	FALSE	PAH	PAH	0.045826	0.133182	SERPINE2	SERPINE2	0.0344	1.00E-05	2	1	TRUE	NA
rs73995813	A	C	A	C	-0.1699	-0.030431373	NA	0.123913	FALSE	FALSE	FALSE	PAH	PAH	0.051564	0.587771	SERPINE2	SERPINE2	0.0375	5.75E-06	2	1	TRUE	NA
rs74537100	A	G	A	G	0.2698	-0.182492376	NA	0.953866	FALSE	FALSE	FALSE	PAH	PAH	0.090684	0.025659	SERPINE2	SERPINE2	0.0596	6.03E-06	2	1	TRUE	NA
rs7524397	T	C	T	C	0.1204	-0.023751855	NA	0.40321	FALSE	FALSE	FALSE	PAH	PAH	0.034816	0.520474	SERPINE2	SERPINE2	0.0252	1.74E-06	2	1	TRUE	NA
rs7562213	A	G	A	G	0.2698	-0.016225649	NA	0.352201	FALSE	FALSE	FALSE	PAH	PAH	0.036819	0.665908	SERPINE2	SERPINE2	0.0251	7.24E-27	2	1	TRUE	NA
rs7579646	A	G	A	G	0.2345	-0.01234691	NA	0.203746	FALSE	FALSE	FALSE	PAH	PAH	0.042176	0.781872	SERPINE2	SERPINE2	0.0307	2.45E-14	2	1	TRUE	NA
rs7590948	A	G	A	G	-0.2552	0.042842991	NA	0.542923	FALSE	FALSE	FALSE	PAH	PAH	0.036667	0.239133	SERPINE2	SERPINE2	0.0251	2.95E-24	2	1	TRUE	NA
rs76051599	T	C	T	C	-0.4318	0.232523422	NA	0.021606	FALSE	FALSE	FALSE	PAH	PAH	0.176203	0.154116	SERPINE2	SERPINE2	0.0877	8.32E-07	2	1	TRUE	NA
rs76403320	A	G	A	G	0.347	-0.155391338	NA	0.977559	FALSE	FALSE	FALSE	PAH	PAH	0.123405	0.18926	SERPINE2	SERPINE2	0.0752	3.98E-06	2	1	TRUE	NA
rs80143231	A	C	A	C	0.2031	-0.070322387	NA	0.903626	FALSE	FALSE	FALSE	PAH	PAH	0.060932	0.242818	SERPINE2	SERPINE2	0.0422	1.45E-06	2	1	TRUE	NA
rs834447	A	G	A	G	-0.2558	-0.050213912	NA	0.928607	FALSE	FALSE	FALSE	PAH	PAH	0.067263	0.462552	SERPINE2	SERPINE2	0.0512	5.62E-07	2	1	TRUE	NA
