# Supplementary material for: Multi-Omics Identification of Biomarkers for High-Altitude Pulmonary Hypertension
Source: J Cardiovasc Dev Dis. 2026 Apr 30;13(5):195. doi: 10.3390/jcdd13050195 (PMC13207707; doi:10.3390/jcdd13050195)
Supplement: Supplementary file 1 [file jcdd-13-00195-s001.zip › Supplementary Tables/Supplementary Table S7.csv]

id.exposure	id.outcome	outcome	exposure	method	nsnp	b	se	pval
SERPINE2	PAH	PAH	SERPINE2	Maximum likelihood	24	-0.036292055	0.029876933	0.224473574
SERPINE2	PAH	PAH	SERPINE2	MR Egger	24	-0.037545167	0.155679477	0.811657125
SERPINE2	PAH	PAH	SERPINE2	MR Egger (bootstrap)	24	-0.067940599	0.06072304	0.133
SERPINE2	PAH	PAH	SERPINE2	Simple median	24	-0.023952793	0.040842179	0.557558391
SERPINE2	PAH	PAH	SERPINE2	Weighted median	24	-0.030175311	0.040472805	0.455927189
SERPINE2	PAH	PAH	SERPINE2	Penalised weighted median	24	-0.030175311	0.039552712	0.445514796
SERPINE2	PAH	PAH	SERPINE2	Inverse variance weighted	24	-0.036377435	0.029708878	0.220777443
SERPINE2	PAH	PAH	SERPINE2	IVW radial	24	-0.036375754	0.017493827	0.037585371
SERPINE2	PAH	PAH	SERPINE2	Inverse variance weighted (multiplicative random effects)	24	-0.036377435	0.017492899	0.037566425
SERPINE2	PAH	PAH	SERPINE2	Inverse variance weighted (fixed effects)	24	-0.036377435	0.029708878	0.220777443
SERPINE2	PAH	PAH	SERPINE2	Simple mode	24	-0.028831456	0.064728112	0.660177661
SERPINE2	PAH	PAH	SERPINE2	Weighted mode	24	-0.030521754	0.058910719	0.609335579
