# Supplementary material for: Multi-Omics Identification of Biomarkers for High-Altitude Pulmonary Hypertension
Source: J Cardiovasc Dev Dis. 2026 Apr 30;13(5):195. doi: 10.3390/jcdd13050195 (PMC13207707; doi:10.3390/jcdd13050195)
Supplement: Supplementary file 1 [file jcdd-13-00195-s001.zip › Supplementary Tables/Supplementary Table S8.csv]

id.exposure	id.outcome	outcome	exposure	method	nsnp	b	se	pval
SERPINE2	PAH	PAH	SERPINE2	Maximum likelihood	33	-0.101660063	0.041301981	0.01384019
SERPINE2	PAH	PAH	SERPINE2	MR Egger	33	-0.060306014	0.124571717	0.631712683
SERPINE2	PAH	PAH	SERPINE2	MR Egger (bootstrap)	33	-0.096722758	0.064691752	0.071
SERPINE2	PAH	PAH	SERPINE2	Simple median	33	-0.135413426	0.062181921	0.029428552
SERPINE2	PAH	PAH	SERPINE2	Weighted median	33	-0.092002211	0.059220538	0.120291217
SERPINE2	PAH	PAH	SERPINE2	Penalised weighted median	33	-0.094281236	0.058852528	0.109157538
SERPINE2	PAH	PAH	SERPINE2	Inverse variance weighted	33	-0.100574094	0.041347189	0.01499794
SERPINE2	PAH	PAH	SERPINE2	IVW radial	33	-0.100649825	0.04134403	0.014914589
SERPINE2	PAH	PAH	SERPINE2	Inverse variance weighted (multiplicative random effects)	33	-0.100574094	0.041347189	0.01499794
SERPINE2	PAH	PAH	SERPINE2	Inverse variance weighted (fixed effects)	33	-0.100574094	0.040566536	0.013166345
SERPINE2	PAH	PAH	SERPINE2	Simple mode	33	-0.097634505	0.0959586	0.316563735
SERPINE2	PAH	PAH	SERPINE2	Weighted mode	33	-0.093152557	0.061092239	0.13713604
